# Supplementary material for: Alpha B-Crystallin in Muscle Disease Prevention: The Role of Physical Activity
Source: Molecules. 2022 Feb 8;27(3):1147. doi: 10.3390/molecules27031147 (PMC8840510; doi:10.3390/molecules27031147)
Supplement: Supplementary file 1 [file molecules-27-01147-s001.zip]

Archive with 1 entries (1 files):
- molecules-1544390-supplementary.pdf
